# Supplementary material for: Soil Salinity Differentiates Winter Triticale Genotypes in Physiological and Biochemical Characteristics of Seedlings and Consequently Their Yield
Source: Int J Mol Sci. 2024 Dec 2;25(23):12971. doi: 10.3390/ijms252312971 (PMC11641505; doi:10.3390/ijms252312971)
Supplement: Supplementary file 1 [file ijms-25-12971-s001.zip]

Archive with 1 entries (1 files):
- ijms-3311900-supplementary.pdf
